# Supplementary material for: Climate Anxiety, Loneliness and Perceived Social Isolation
Source: Int J Environ Res Public Health. 2022 Nov 14;19(22):14991. doi: 10.3390/ijerph192214991 (PMC9690346; doi:10.3390/ijerph192214991)
Supplement: Supplementary file 1 [file ijerph-19-14991-s001.zip]

Archive with 1 entries (1 files):
- ijerph-1990955-supplementary.pdf
